# Supplementary material for: Computational Predictive Modeling of Surgical Outcomes in Total Anomalous Pulmonary Venous Connection: Assessing the Impact of Pulmonary Venous Confluence Size on Preoperative Planning
Source: J Cardiovasc Transl Res. 2026 Feb 4;19(1):7. doi: 10.1007/s12265-025-10725-9 (PMC12872693; doi:10.1007/s12265-025-10725-9)
Supplement: Supplementary file 2 — Supplementary file2 (M 2 KB) [file 12265_2025_10725_MOESM2_ESM.m]

% Regression analysis for Velocity (Y-axis) vs M/LC (X-axis)

% Data (provided values)
x_data = [0.01253, 0.01133, 0.00982, 0.00924, 0.00857, 0.00815, 0.01486, 0.01383, 0.01101, 0.01010, 0.00967, 0.00967, 0.01461, 0.01372, 0.01289, 0.01212, 0.01088, 0.01077, 0.01221, 0.01135, 0.01052, 0.00914, 0.00904, 0.00855, 0.02685, 0.02445, 0.02241, 0.0204, 0.01739, 0.01617, 0.01087, 0.00992, 0.00917, 0.00849, 0.00794, 0.00743, 0.01310, 0.01176, 0.01059, 0.00975, 0.00923, 0.00842];
y_data = [2.021, 1.814, 1.642, 1.496, 1.377, 1.288, 2.472, 2.310, 2.022, 1.810, 1.707, 1.608, 2.380, 2.229, 2.074, 1.930, 1.794, 1.660, 1.997, 1.797, 1.636, 1.495, 1.404, 1.317, 4.361, 3.960, 3.629, 3.227, 2.810, 2.582, 1.678, 1.548, 1.433, 1.341, 1.251, 1.151, 1.971, 1.766, 1.594, 1.46, 1.375,1.277];

% Perform simple linear regression
coeffs = polyfit(x_data, y_data, 1); % Fit a first-degree polynomial (linear regression)
y_pred = polyval(coeffs, x_data);    % Predicted Y values based on the regression model

% Display regression coefficients
fprintf('Linear Regression Equation: Velocity (m/s) = %.4f * M/LC + %.4f\n', coeffs(1), coeffs(2));

% Plot the data and regression line
figure;
scatter(x_data, y_data, 'o', 'MarkerFaceColor', 'b'); % Scatter plot of the data
hold on;
plot(x_data, y_pred, '-r', 'LineWidth', 1.5);         % Regression line
hold off;

title('Regression Analysis for Cases A to G: Velocity (m/s) vs M/LC');
xlabel('M/LC (X-axis)');
ylabel('Velocity (m/s) (Y-axis)');
legend('Data Points', 'Regression Line', 'Location', 'Best');
grid on;

% 在图中添加回归公式（不含R²）
eqnStr = sprintf('Velocity = %.4f * (M/LC) + %.4f', coeffs(1), coeffs(2));
xPos = min(x_data) + 0.05*(max(x_data)-min(x_data)); % X位置
yPos = max(y_data) - 0.1*(max(y_data)-min(y_data));  % Y位置
text(xPos, yPos, eqnStr, 'FontSize', 10, 'Color', 'k', 'FontWeight', 'bold');

% Perform Pearson correlation analysis
[R, pValue] = corr(x_data', y_data', 'Type', 'Pearson');
fprintf('Pearson Correlation Coefficient: R = %.4f, p-value = %.4f\n', R, pValue);

% Calculate R-squared (Coefficient of Determination)
y_mean = mean(y_data);
SS_total = sum((y_data - y_mean).^2); % Total Sum of Squares
SS_residual = sum((y_data - y_pred).^2); % Residual Sum of Squares
R_squared = 1 - (SS_residual / SS_total);
fprintf('R-squared: %.4f\n', R_squared);
