# Supplementary material for: Computational Predictive Modeling of Surgical Outcomes in Total Anomalous Pulmonary Venous Connection: Assessing the Impact of Pulmonary Venous Confluence Size on Preoperative Planning
Source: J Cardiovasc Transl Res. 2026 Feb 4;19(1):7. doi: 10.1007/s12265-025-10725-9 (PMC12872693; doi:10.1007/s12265-025-10725-9)
Supplement: Supplementary file 3 — Supplementary file3 (M 2 KB) [file 12265_2025_10725_MOESM3_ESM.m]

% Regression analysis for Velocity (Y-axis) vs M/LC (X-axis) for Cases A to E

% Data (Cases A to G)
x_data = [0.3583, 0.3240, 0.2910, 0.2643, 0.2452, 0.2307, 0.2749, 0.2559, 0.2270, 0.2037, 0.1935, 0.1789, 0.3190, 0.2996, 0.2815, 0.2647, 0.2491, 0.2351, 0.2956, 0.2746, 0.2547, 0.2359, 0.2189, 0.2069, 0.3990, 0.3633, 0.3326, 0.2991, 0.2582, 0.2401, 0.3218, 0.2939, 0.2715, 0.2515, 0.2351, 0.2200, 0.4038, 0.3626, 0.3265, 0.3006, 0.2846, 0.2597];
y_data = [2.021, 1.814, 1.642, 1.496, 1.377, 1.288, 2.472, 2.310, 2.022, 1.810, 1.707, 1.608, 2.380, 2.229, 2.074, 1.930, 1.794, 1.660, 1.997, 1.797, 1.636, 1.495, 1.404, 1.317, 4.361, 3.960, 3.629, 3.227, 2.810, 2.582, 1.678, 1.548, 1.433, 1.341, 1.251, 1.151, 1.971, 1.766, 1.594, 1.46, 1.375, 1.277];

% Perform simple linear regression
coeffs = polyfit(x_data, y_data, 1); % Fit a first-degree polynomial (linear regression)
y_pred = polyval(coeffs, x_data);    % Predicted Y values based on the regression model

% Display regression coefficients
fprintf('Linear Regression Equation: Velocity (m/s) = %.4f * M/L + %.4f\n', coeffs(1), coeffs(2));

% Plot the data and regression line
figure;
scatter(x_data, y_data, 'o', 'MarkerFaceColor', 'b'); % Scatter plot of the data
hold on;
plot(x_data, y_pred, '-r', 'LineWidth', 1.5);         % Regression line
hold off;

title('Regression Analysis for Cases A to G: Velocity (m/s) vs M/L');
xlabel('M/L (X-axis)');
ylabel('Velocity (m/s) (Y-axis)');
legend('Data Points', 'Regression Line', 'Location', 'Best');
grid on;

% Perform Pearson correlation analysis
[R, pValue] = corr(x_data', y_data', 'Type', 'Pearson');
fprintf('Pearson Correlation Coefficient: R = %.4f, p-value = %.4f\n', R, pValue);

% Calculate R-squared (Coefficient of Determination)
y_mean = mean(y_data);
SS_total = sum((y_data - y_mean).^2); % Total Sum of Squares
SS_residual = sum((y_data - y_pred).^2); % Residual Sum of Squares
R_squared = 1 - (SS_residual / SS_total);
fprintf('R-squared: %.4f\n', R_squared);

% Display note if correlation is weak or non-significant
if R^2 < 0.5
    disp('Note: The relationship between Velocity and M/LC shows weak or no significant correlation.');
end
