# Supplementary material for: Computational Predictive Modeling of Surgical Outcomes in Total Anomalous Pulmonary Venous Connection: Assessing the Impact of Pulmonary Venous Confluence Size on Preoperative Planning
Source: J Cardiovasc Transl Res. 2026 Feb 4;19(1):7. doi: 10.1007/s12265-025-10725-9 (PMC12872693; doi:10.1007/s12265-025-10725-9)
Supplement: Supplementary file 4 — Supplementary file4 (M 2 KB) [file 12265_2025_10725_MOESM4_ESM.m]

% Paired t-test and Bland-Altman analysis for two groups of data

% Equation calculated data
equation_calculated = [1.547, 1.113, 1.368, 1.396, 1.218, 1.260, 1.805, ...
    1.618, 1.836, 1.785, 1.237, 1.169, 1.957, 1.450, ...
    1.381, 1.932, 1.653, 1.233, 1.345, 1.402, 1.409, 1.444];

% Echo measured data
echo_measured = [1.66, 1.27, 1.52, 1.60, 1.32, 1.25, 1.30, ...
    1.40, 1.64, 1.23, 1.37, 1.30, 1.52, 1.53, ...
    1.35, 1.88, 1.26, 1.21, 1.28, 1.25, 1.40, 1.33];

% Perform paired t-test
[h, p, ci, stats] = ttest(equation_calculated, echo_measured);

% Display t-test results
fprintf('Paired t-test results:\n');
fprintf('t-statistic: %.4f\n', stats.tstat);
fprintf('p-value: %.4f\n', p);
fprintf('95%% Confidence Interval: [%.4f, %.4f]\n', ci(1), ci(2));
fprintf('Degrees of freedom: %d\n', stats.df);

% Calculate Mean Absolute Error (MAE)
differences = abs(equation_calculated - echo_measured);
MAE = mean(differences);
fprintf('\nMean Absolute Error (MAE): %.4f\n', MAE);

% Perform Bland-Altman analysis
mean_diff = mean(equation_calculated - echo_measured); % Mean of differences
diff_std = std(equation_calculated - echo_measured);   % Standard deviation of differences
loa_upper = mean_diff + 1.96 * diff_std; % Upper limit of agreement
loa_lower = mean_diff - 1.96 * diff_std; % Lower limit of agreement

% Display Bland-Altman results
fprintf('\nBland-Altman Analysis:\n');
fprintf('Mean Difference: %.4f\n', mean_diff);
fprintf('Standard Deviation of Differences: %.4f\n', diff_std);
fprintf('Upper Limit of Agreement (LOA): %.4f\n', loa_upper);
fprintf('Lower Limit of Agreement (LOA): %.4f\n', loa_lower);

% Plot Bland-Altman plot
means = (equation_calculated + echo_measured) / 2;
figure;
scatter(means, equation_calculated - echo_measured, 'o', 'MarkerFaceColor', 'b');
hold on;
line(xlim, [mean_diff, mean_diff], 'Color', 'r', 'LineWidth', 1.5, 'LineStyle', '--');
line(xlim, [loa_upper, loa_upper], 'Color', 'g', 'LineWidth', 1.5, 'LineStyle', '--');
line(xlim, [loa_lower, loa_lower], 'Color', 'g', 'LineWidth', 1.5, 'LineStyle', '--');
hold off;

title('Bland-Altman Plot');
xlabel('Mean of Equation Calculated and Echo Measured');
ylabel('Difference (Equation Calculated - Echo Measured)');
legend('Data Points', 'Mean Difference', 'Upper LOA', 'Lower LOA', 'Location', 'Best');
grid on;
